# Supplementary material for: Effects of Dietary Lysine Levels on Growth Performance, Nutrient Digestibility, Serum Metabolites, and Meat Quality of Baqing Pigs
Source: Animals (Basel). 2022 Jul 23;12(15):1884. doi: 10.3390/ani12151884 (PMC9330884; doi:10.3390/ani12151884)
Supplement: Supplementary file 1 [file animals-12-01884-s001.zip]

Archive with 1 entries (1 files):
- animals-1735896-supplementary.pdf
